# Supplementary material for: Transcriptome Reveals Multi Pigmentation Genes Affecting Dorsoventral Pattern in Avian Body
Source: Front Cell Dev Biol. 2020 Oct 1;8:560766. doi: 10.3389/fcell.2020.560766 (PMC7559526; doi:10.3389/fcell.2020.560766)
Supplement: TABLE S1 — Sample quality control. [file Table_1.XLSX]

## Sheet: Sheet1
Number	Sample name	concentration(ng/ul)	Volume(ul)	Total amount(ug)	OD260/280	OD260/230	RNA integrity number	Result
1	E7-MYB-1	500	75	37.5	1.97	2.13	9.8	A
2	E7-MYB-2	550	75	41.25	1.99	2.2	10	A
3	E7-MYB-3	900	75	67.5	1.95	2.03	9.8	A
4	E7-MYX-1	820	75	61.5	1.99	2.15	9.6	A
5	E7-MYX-2	860	75	64.5	2	2.14	9.7	A
6	E7-MYX-3	1060	75	79.5	1.58	1.65	10	A
7	E13-MYB-1	600	75	45	1.64	1.68	9.8	A
8	E13-MYB-2	540	75	40.5	2.02	2.17	9.1	A
9	E13-MYB-3	740	75	55.5	1.99	2.15	9.3	A
10	E13-MYX-1	346	75	25.95	1.86	2.01	9.9	A
11	E13-MYX-2	440	75	33	1.86	2.14	10	A
12	E13-MYX-3	200	75	15	1.97	2.07	9.6	A
13	E19-MYB-1	90	75	6.75	1.8	1.45	9.4	A
14	E19-MYB-2	210	75	15.75	1.98	1.69	9.4	A
15	E19-MYB-3	345	75	25.875	1.97	1.99	9.5	A
16	E19-MYX-1	552	75	41.4	2.04	2.02	9.8	A
17	E19-MYX-2	440	75	33	2.04	2.12	10	A
18	E19-MYX-3	295	75	22.125	2.04	1.9	9.6	A
19	E13-HYB-1	270	75	20.25	2.04	2.04	10	A
20	E13-HYB-2	440	75	33	2.08	1.9	10	A
21	E13-HYB-3	728	75	54.6	2.01	2.1	10	A
22	E13-BYB-1	260	75	19.5	2.04	2.08	9.7	A
23	E13-BYB-2	560	75	42	2	2.16	9.4	A
24	E13-BYB-3	460	75	34.5	1.97	2.16	9.5	A
