# Supplementary material for: Transcriptome Reveals Multi Pigmentation Genes Affecting Dorsoventral Pattern in Avian Body
Source: Front Cell Dev Biol. 2020 Oct 1;8:560766. doi: 10.3389/fcell.2020.560766 (PMC7559526; doi:10.3389/fcell.2020.560766)
Supplement: TABLE S2 — The reads account and mapping rate of samples. [file Table_2.XLSX]

## Sheet: Sheet1
Sample	Tissue	Plumage color	Total reads	After filtering	Mapped	Mapping rate	Reads acount used for differential expression
E7-MYB-1	Dorsal skin	Light brown	69125457	58083406	53961212	0.929	24197985
E7-MYB-2	Dorsal skin	Light brown	67860167	56233831	52452686	0.9328	23365574
E7-MYB-3	Dorsal skin	Light brown	63324564	52041294	48443766	0.9309	21717467
E7-MYX-1	Ventral skin	Light brown	56323595	46486178	43419992	0.934	19369382
E7-MYX-2	Ventral skin	Light brown	60765226	49520853	46215032	0.9332	20485397
E7-MYX-3	Ventral skin	Light brown	61938253	50727906	47074284	0.928	20787293
E13-MYB-1	Dorsal skin	Light brown	59838684	49673868	46273282	0.9315	20762510
E13-MYB-2	Dorsal skin	Light brown	66677920	54867017	51034850	0.9302	22778330
E13-MYB-3	Dorsal skin	Light brown	59381954	48895153	45722316	0.9351	20314859
E13-MYX-1	Ventral skin	Light brown	58680316	48992313	45850992	0.9359	20402321
E13-MYX-2	Ventral skin	Light brown	50476995	42428191	39413004	0.9289	17699216
E13-MYX-3	Ventral skin	Light brown	47974916	40089207	37307424	0.9306	16572548
E19-MYB-1	Dorsal skin	Light brown	65077677	52323933	48710472	0.9309	21335653
E19-MYB-2	Dorsal skin	Light brown	68750109	56118044	52442280	0.9345	23029542
E19-MYB-3	Dorsal skin	Light brown	55218161	44917276	41839072	0.9315	18392168
E19-MYX-1	Ventral skin	Light brown	66998253	55478381	51594212	0.93	23033881
E19-MYX-2	Ventral skin	Light brown	60686208	50292119	46878054	0.9321	20962800
E19-MYX-3	Ventral skin	Light brown	63364793	50148507	46836878	0.934	20282203
E13-HYB-1	Dorsal skin	Black	73413098	57568865	53883056	0.936	18972609
E13-HYB-2	Dorsal skin	Black	53117054	43063866	40211528	0.9338	24352708
E13-HYB-3	Dorsal skin	Black	63009175	51316511	48042724	0.9362	22804090
E13-BYB-1	Dorsal skin	White	56031698	45845328	43009266	0.9381	23505590
E13-BYB-2	Dorsal skin	White	73126447	59480716	55921848	0.9402	17841303
E13-BYB-3	Dorsal skin	White	67117893	54888993	51316208	0.9349	21130935

## Sheet: Sheet2
1.99	2.15	9.6	A	/	2
2	E7-MYX-3	FKRO190107181-1A		FZTR190107181-1A	1060	75	79.5	1.58	1.65	10
