# Supplementary material for: Transcriptome Reveals Multi Pigmentation Genes Affecting Dorsoventral Pattern in Avian Body
Source: Front Cell Dev Biol. 2020 Oct 1;8:560766. doi: 10.3389/fcell.2020.560766 (PMC7559526; doi:10.3389/fcell.2020.560766)
Supplement: TABLE S3 — KEGG analysis of the genes in blue module. [file Table_3.XLSX]

## Sheet: Sheet1
#Term	Input number	Background number	P-Value	Corrected P-Value	Input
Ribosome	66	153	7.4979e-57	2.24187e-54	RPS13|RPS12|RPS11|RPS10|RPL5|RPS16|RPS15|RPS14|RPL7|RPL27A|RPLP0|RPL18A|RPL35A|RPS15A|RPS7|MRPS16|RPL37A|RPL23A|RPS17|RPL31|RPS23|RPL22L1|RPL7A|RPL29|RPS27L|RPL24|RPL27|RPL9|RPL21|RPL23|RPL22|RPLP2|RPL38|RPS8|RPL8|RPLP1|RPS26|MRPL32|RPS24|RPS27A|MRPL14|MRPL33|RPS20|RPS21|UBC|RPS28|RPS29|RPL14|RPL15|RPL12|RPL13|RPL3|RPL19|RPL26L1|RPSA|RPL4|RPL39|RPL36|RPL34|RPL35|RPL32|RPL30|MRPS21|RPS3A|RSL24D1|R…
Metabolic pathways	117	1433	3.67877e-33	5.49976e-31	RPN1|PTGS1|AOC2|ACOT8|NDUFB5|PCCA|NDUFB1|CHSY1|P4HA2|P4HA3|OAT|PAH|UGP2|PLA2G6|PYGB|NDUFA11|NDUFA12|NDUFA13|ATP6V0D2|MTMR4|ENTPD6|ENTPD2|BCAT1|PIK3C2B|PHGDH|INPP5A|PTGES2|ACSL1|NFS1|ECHS1|HSD17B7|NSDHL|GGCT|DGAT2|PNPLA2|B4GALT1|FDFT1|GATC|PGM1|DLAT|ACO1|BLVRB|PTGES|ACO2|GALNT2|GPHN|IVD|HACD3|ATP5PO|ATP5PD|ATP5F1E|ELOVL6|ELOVL7|GPX3|DTYMK|GPX4|GPX7|GPX8|GFPT2|POMT2|GGT7|PTDSS1|SMPD1|COASY|DPM2|PLP…
Protein processing in endoplasmic reticulum	28	165	9.16764e-16	9.13708e-14	BAG2|RPN1|HSPA2|EDEM1|HSPA8|SEC62|NPLOC4|TXNDC5|SEC31A|HSPH1|SKP1|SELENOS|DNAJB2|UFD1|DAD1|ERLEC1|LMAN1|SEC24C|RBX1|SEC61B|RRBP1|DNAJA2|ERO1A|SSR2|SSR3|NFE2L2|ATF4|CKAP4
Endocytosis	31	244	3.36632e-14	2.51632e-12	SNX3|HSPA2|PDGFRA|EHD3|SNX6|SNX5|WWP1|LAP3|HSPA8|ARFGAP1|SH3GL1|CHMP5|CAV1|CAV2|ARF6|PSD3|TFRC|RABEP1|ARPC2|SH3GLB1|SH3GLB2|MVB12B|CLTCL1|RHOA|MVB12A|FGFR3|CAPZA2|CAPZA1|PARD3|VPS26B|GBF1
Pathways in cancer	44	530	2.06444e-13	1.23454e-11	PDGFRA|JUN|LAP3|NFKBIA|FZD9|IL6ST|CTNNB1|ELOC|RARA|CEBPA|NFE2L2|FZD6|SKP1|WNT10A|NRAS|DCC|MLH1|DVL3|JUP|GADD45A|CDKN1B|DAPK3|TXNRD1|GNG12|JAK1|PPARG|WNT5B|FGF7|RHOA|CXCL12|FGFR3|TGFB2|EGLN3|GSTO1|FN1|RBX1|GSK3B|GNG7|GRB2|GNA11|WNT16|WNT5A|LPAR1|RALA
Focal adhesion	27	199	3.69359e-13	1.84064e-11	PDGFRA|CHAD|MYL9|JUN|ILK|RAP1A|CTNNB1|CAV2|CAV1|TNXB|PPP1R12A|PARVA|ITGB3|ITGB4|VCL|RHOA|ACTN1|PPP1CB|FN1|VAV2|MYLK|GSK3B|GRB2|COL1A2|COL6A1|COL6A2|COL6A6
Proteoglycans in cancer	27	203	5.64414e-13	2.41085e-11	TGFB2|CTNNB1|CAV2|LUM|CAV1|DCN|FZD6|FZD9|NRAS|PPP1R12A|ITGB3|CD44|RDX|WNT5B|RHOA|PPP1CB|FN1|SDC1|SDC2|VAV2|SDC4|EZR|GRB2|WNT10A|COL21A1|WNT16|WNT5A
Lysosome	21	123	3.16309e-12	1.18221e-10	CTSZ|AP1S3|GM2A|LAPTM4A|ASAH1|SCARB2|HEXA|TPP1|HEXB|CTSD|CD164|AP1M1|NPC2|NPC1|CTSK|SMPD1|POGZ|NAGA|CLTCL1|ATP6V0D2|LAMP2
Human papillomavirus infection	32	330	9.95529e-12	3.30737e-10	CHAD|CDKN1B|CTNNB1|TSC1|FZD6|WNT10A|UBE3A|NRAS|DVL3|GRB2|JAK1|ATP6V0D2|ITGB3|ITGB4|PARD3|WNT16|RHEB|TNXB|FN1|LLGL1|PPP2CA|WNT5B|GSK3B|SCRIB|CREB3L1|COL1A2|FZD9|COL6A1|ATP6V0E1|WNT5A|COL6A2|COL6A6
Thermogenesis	26	231	4.45798e-11	1.33293e-09	NDUFB5|NDUFB1|SMARCA2|PLIN1|NRAS|PNPLA2|GRB2|PRKG1|NDUFA11|NDUFA12|NDUFA13|ATP5MG|TSC1|NDUFA6|NDUFA7|NDUFA4|NDUFA2|PPARG|MLST8|ATP5PO|ATP5PD|ATP5F1E|ACSL1|CREB3L1|RHEB|SDHD
Regulation of actin cytoskeleton	25	214	5.10242e-11	1.38693e-09	PDGFRA|LAP3|BRK1|GSN|NRAS|GNG12|PPP1R12A|MYL9|ITGB3|ITGB4|ARPC2|VCL|RDX|FGF7|RHOA|CXCL12|FGFR3|ACTN1|PPP1CB|FN1|VAV2|MYLK|EZR|PFN2|LPAR1
Axon guidance	23	181	6.60343e-11	1.64536e-09	LAP3|ILK|SEMA4A|BOC|MYL9|NRAS|DCC|SLIT3|RGS3|SEMA6A|RHOA|CXCL12|NRP1|SEMA3C|PARD3|SEMA3D|NCK2|PLXNA2|PLXNA1|GSK3B|PDK1|WNT5B|WNT5A
PI3K-Akt signaling pathway	30	354	8.64438e-10	1.98821e-08	PDGFRA|CHAD|CDKN1B|MCL1|COL6A2|AREG|TEK|NRAS|GNG12|GRB2|JAK1|TSC1|ITGB3|DDIT4|ITGB4|LPAR1|FGF7|MLST8|FGFR3|TNXB|FN1|PPP2CA|GSK3B|GNG7|CREB3L1|COL1A2|COL6A1|ATF4|RHEB|COL6A6
mTOR signaling pathway	19	153	4.15238e-09	8.86829e-08	TSC1|RHEB|DEPTOR|FZD6|SEH1L|WNT10A|WNT5B|NRAS|GSK3B|DDIT4|DVL3|WDR24|GRB2|FZD9|WNT16|WNT5A|MLST8|RHOA|LAMTOR3
Non-alcoholic fatty liver disease (NAFLD)	18	149	1.55624e-08	3.10211e-07	NDUFA6|NDUFA7|CEBPA|NDUFA2|ADIPOR2|NDUFB5|JUN|NDUFA4|NDUFB1|GSK3B|MLXIP|NDUFA11|NDUFA12|NDUFA13|ATF4|SDHD|ADIPOQ|NR1H3
Tight junction	19	170	1.96687e-08	3.67559e-07	TJP2|MYH11|ACTN1|PARD3|HSPA4|PPP2CA|LLGL1|JUN|RDX|RAP1A|ACTR2|SCRIB|EZR|CLDN1|RHOA|ACTR3B|CLDN4|MPDZ|MYL9
Gastric cancer	17	149	8.25026e-08	1.45107e-06	TGFB2|FZD6|FGF7|WNT10A|WNT5B|NRAS|FZD9|MLH1|GSK3B|CTNNB1|DVL3|JUP|GRB2|GADD45A|CDKN1B|WNT16|WNT5A
Vascular smooth muscle contraction	16	132	9.27059e-08	1.53995e-06	ACTA2|PRKCH|PPP1CB|CNP|MYH11|MYLK|RAMP2|PLA2G6|PRKG1|PPP1R12A|GNA11|KCNMB1|RHOA|EDN2|CALD1|MYL9
Oxidative phosphorylation	16	133	1.0187e-07	1.60311e-06	NDUFA6|NDUFA7|NDUFA4|ATP6V0E1|NDUFA2|ATP5PD|ATP5F1E|NDUFB5|NDUFB1|ATP5PO|NDUFA11|NDUFA12|NDUFA13|ATP5MG|ATP6V0D2|SDHD
Hippo signaling pathway	17	154	1.27235e-07	1.90216e-06	SCRIB|TGFB2|PARD3|PPP1CB|FZD6|LLGL1|PPP2CA|WNT10A|WNT5B|GSK3B|CTNNB1|DVL3|FZD9|FRMD6|WNT16|WNT5A|AREG
ECM-receptor interaction	13	86	1.50557e-07	2.14364e-06	ITGB3|TNXB|ITGB4|FN1|CD44|SDC4|CD36|CHAD|COL1A2|SDC1|COL6A1|COL6A2|COL6A6
Signaling pathways regulating pluripotency of stem cells	16	140	1.92815e-07	2.62053e-06	PCGF2|JAK1|FZD6|WNT10A|GRB2|WNT5B|NRAS|IL6ST|CTNNB1|DVL3|KLF4|FZD9|WNT16|WNT5A|GSK3B|FGFR3
Wnt signaling pathway	17	160	2.0952e-07	2.72377e-06	RSPO2|FZD6|SKP1|WNT10A|WNT5B|JUN|GSK3B|CTNNB1|DVL3|BAMBI|SERPINF1|FZD9|CACYBP|WNT16|WNT5A|RHOA|RBX1
RNA transport	17	165	3.12321e-07	3.891e-06	UBE2I|EIF3H|EIF3J|EIF3D|XPOT|SEH1L|PABPC1|EIF2B2|EIF5|PAIP1|GEMIN5|UPF3B|SAP18|PNN|EEF1A1|NCBP1|EIF4A2
Hepatocellular carcinoma	17	168	3.94164e-07	4.7142e-06	TGFB2|GSTO1|NFE2L2|FZD6|WNT10A|WNT5B|NRAS|FZD9|GSK3B|CTNNB1|DVL3|GRB2|GADD45A|WNT16|WNT5A|SMARCA2|TXNRD1
Cushing syndrome	16	155	6.73864e-07	7.74943e-06	ATF4|FZD6|WNT10A|SCARB1|POMC|FZD9|RAP1A|GSK3B|CTNNB1|DVL3|CREB3L1|GNA11|CDKN1B|WNT16|WNT5A|WNT5B
Melanogenesis	13	101	7.91823e-07	8.76871e-06	TYRP1|FZD6|WNT10A|POMC|NRAS|WNT5B|GSK3B|CTNNB1|DVL3|CREB3L1|FZD9|WNT16|WNT5A
Colorectal cancer	12	86	9.69848e-07	1.03566e-05	AREG|TGFB2|GADD45A|GRB2|NRAS|DCC|MLH1|GSK3B|CTNNB1|JUN|RHOA|RALA
Human cytomegalovirus infection	19	225	1.07295e-06	1.10625e-05	ITGB3|RHEB|NFKBIA|GRB2|LAP3|JAK1|NRAS|PDGFRA|GNG12|GSK3B|CTNNB1|GNG7|B2M|CREB3L1|GNA11|ATF4|RHOA|CXCL12|TSC1
Parkinson disease	15	142	1.14552e-06	1.1417e-05	NDUFA6|NDUFA7|NDUFA4|ATP5PO|NDUFA2|ATP5PD|ATP5F1E|NDUFB5|NDUFB1|NDUFA11|NDUFA12|NDUFA13|PINK1|SDHD|UBE2L3
