# Supplementary material for: Transcriptome Reveals Multi Pigmentation Genes Affecting Dorsoventral Pattern in Avian Body
Source: Front Cell Dev Biol. 2020 Oct 1;8:560766. doi: 10.3389/fcell.2020.560766 (PMC7559526; doi:10.3389/fcell.2020.560766)
Supplement: TABLE S4 — Top 10 KEGG pathways in different clusters of gene expression pattern. [file Table_4.XLSX]

## Sheet: C0
##Databases: KEGG PATHWAY
##Statistical test method: hypergeometric test / Fisher's exact test
##FDR correction method: Benjamini and Hochberg
#Term	Database	ID	Input number	Background number	P-Value	Corrected P-Value	Input	Hyperlink
Metabolic pathways	KEGG PATHWAY	apla01100	72	1228	1.43033e-05	0.00178792	B4GALNT4|RPN2|APIP|GALC|TIGAR|CHSY3|AGXT2|MGST2|PLCG1|GALNTL6|PLCH1|ALG8|MGAT5B|GAL3ST1|ATP5PF|PDE11A|PDE3B|ODC1|GAD2|B3GNT5|PANK3|NT5M|ST6GALNAC3|HADHA|C1GALT1|NDUFB10|TKT|GMDS|RPE|DERA|TH|MTMR8|KYAT1|LPIN2|PAFAH1B2|B4GALT4|PDE5A|ASL|GPAT4|PLCB4|B3GALT1|UGDH|IDH2|POMGNT2|PIGL|NADSYN1|SORD|PIGT|AGMAT|DDC|ALG11|MTAP|POMK|HACD1|DBH|CA8|B3GALNT1|GPT2|PISD|ARG2|GLYCTK|GLUL|ST8SIA1|ATP6V1H|AGPAT4|AGPA…	http://www.genome.jp/kegg-bin/show_pathway?apla01100/apla:101794990%09red/apla:101801260%09red/apla:101795730%09red/apla:101793136%09red/apla:101794360%09red/apla:101802283%09red/apla:101800017%09red/apla:101804188%09red/apla:101789431%09red/apla:101805021%09red/apla:101791726%09red/apla:113844902%09red/apla:101796068%09red/apla:101793695%09red/apla:101797838%09red/apla:101803045%09red/apla:10179…
Glycosphingolipid biosynthesis - lacto and neolacto series	KEGG PATHWAY	apla00601	5	21	0.00145685	0.0910534	B3GNT5|ST8SIA1|B4GALT4|B3GALNT1|B3GALT1	http://www.genome.jp/kegg-bin/show_pathway?apla00601/apla:101791474%09red/apla:101792176%09red/apla:101797310%09red/apla:101797838%09red/apla:106019552%09red
Adherens junction	KEGG PATHWAY	apla04520	8	68	0.00364254	0.125298	SRC|TGFBR1|WASF1|FYN|ACTB|SNAI1|CSNK2A2|CTNNA2	http://www.genome.jp/kegg-bin/show_pathway?apla04520/apla:101797249%09red/apla:101799544%09red/apla:101805434%09red/apla:101805328%09red/apla:101794550%09red/apla:101800437%09red/apla:101790467%09red/apla:101799525%09red
Arginine biosynthesis	KEGG PATHWAY	apla00220	4	17	0.00457295	0.125298	ARG2|ASL|GLUL|GPT2	http://www.genome.jp/kegg-bin/show_pathway?apla00220/apla:101796754%09red/apla:101799450%09red/apla:101793959%09red/apla:101796068%09red
N-Glycan biosynthesis	KEGG PATHWAY	apla00510	6	44	0.00598098	0.125298	RPN2|ALG8|MGAT5B|MGAT4C|SRD5A3|ALG11	http://www.genome.jp/kegg-bin/show_pathway?apla00510/apla:101792588%09red/apla:101789960%09red/apla:101791726%09red/apla:101796223%09red/apla:101798149%09red/apla:101796282%09red
Biosynthesis of amino acids	KEGG PATHWAY	apla01230	7	61	0.00719813	0.125298	GPT2|IDH2|ARG2|GLUL|TKT|RPE|ASL	http://www.genome.jp/kegg-bin/show_pathway?apla01230/apla:101796754%09red/apla:101803500%09red/apla:101799450%09red/apla:113844902%09red/apla:101796068%09red/apla:101801525%09red/apla:101793959%09red
Focal adhesion	KEGG PATHWAY	apla04510	14	188	0.00767231	0.125298	SRC|ACTB|FYN|COL9A2|COL9A3|PAK1|AKT1|RELN|TNC|FLNB|COL9A1|COL2A1|EGF|ZYX	http://www.genome.jp/kegg-bin/show_pathway?apla04510/apla:101797249%09red/apla:101795474%09red/apla:101794000%09red/apla:101804896%09red/apla:101800458%09red/apla:101796660%09red/apla:101791094%09red/apla:106014712%09red/apla:101800437%09red/apla:101795667%09red/apla:101799525%09red/apla:101796074%09red/apla:101799887%09red/apla:101795002%09red
Alanine, aspartate and glutamate metabolism	KEGG PATHWAY	apla00250	5	33	0.00801904	0.125298	ASL|GLUL|AGXT2|GAD2|GPT2	http://www.genome.jp/kegg-bin/show_pathway?apla00250/apla:101799450%09red/apla:101796068%09red/apla:101793517%09red/apla:101793959%09red/apla:101799853%09red
Mannose type O-glycan biosynthesis	KEGG PATHWAY	apla00515	4	22	0.0100227	0.139205	POMT1|POMGNT2|MGAT5B|POMK	http://www.genome.jp/kegg-bin/show_pathway?apla00515/apla:101789960%09red/apla:101800017%09red/apla:101801929%09red/apla:101796417%09red
Salmonella infection	KEGG PATHWAY	apla05132	7	69	0.0129553	0.161941	WASF1|DYNC1I1|MAPK11|KLC1|FLNB|ACTB|DYNC1LI1	http://www.genome.jp/kegg-bin/show_pathway?apla05132/apla:101800437%09red/apla:101797299%09red/apla:101800609%09red/apla:101798477%09red/apla:101792057%09red/apla:101790467%09red/apla:101796074%09red
Pentose phosphate pathway	KEGG PATHWAY	apla00030	4	26	0.016558	0.181679	RPE|TKT|GLYCTK|DERA	http://www.genome.jp/kegg-bin/show_pathway?apla00030/apla:101803500%09red/apla:101801525%09red/apla:101794217%09red/apla:101803045%09red
Glycosaminoglycan biosynthesis - keratan sulfate	KEGG PATHWAY	apla00533	3	14	0.0174412	0.181679	B3GNT7|B4GALT4|CHST2	http://www.genome.jp/kegg-bin/show_pathway?apla00533/apla:101798899%09red/apla:101792176%09red/apla:101797691%09red
Glycerophospholipid metabolism	KEGG PATHWAY	apla00564	8	93	0.0190994	0.183648	LPIN2|PISD|GPAT4|LCAT|AGPAT4|AGPAT3|CHAT|GPD2	http://www.genome.jp/kegg-bin/show_pathway?apla00564/apla:101802283%09red/apla:101801832%09red/apla:101795730%09red/apla:101789431%09red/apla:101794366%09red/apla:101793965%09red/apla:101799735%09red/apla:101795883%09red
Pentose and glucuronate interconversions	KEGG PATHWAY	apla00040	3	17	0.0271737	0.242622	UGDH|SORD|RPE	http://www.genome.jp/kegg-bin/show_pathway?apla00040/apla:101800431%09red/apla:101801525%09red/apla:101795172%09red
ECM-receptor interaction	KEGG PATHWAY	apla04512	7	84	0.0315288	0.256103	COL9A2|COL9A3|COL9A1|NPNT|RELN|TNC|COL2A1	http://www.genome.jp/kegg-bin/show_pathway?apla04512/apla:101796660%09red/apla:101804896%09red/apla:101795595%09red/apla:101799887%09red/apla:106014712%09red/apla:101795667%09red/apla:101791094%09red
Wnt signaling pathway	KEGG PATHWAY	apla04310	10	144	0.0327812	0.256103	RSPO3|NFATC1|FZD3|PLCB4|FZD1|ROR2|CXXC4|CTBP1|CSNK2A2|ROR1	http://www.genome.jp/kegg-bin/show_pathway?apla04310/apla:101797835%09red/apla:101804946%09red/apla:101805172%09red/apla:101804305%09red/apla:101805260%09red/apla:101793899%09red/apla:101790098%09red/apla:101794550%09red/apla:101791939%09red/apla:106020086%09red
Other types of O-glycan biosynthesis	KEGG PATHWAY	apla00514	3	19	0.0349661	0.257104	POMT1|COLGALT2|B3GLCT	http://www.genome.jp/kegg-bin/show_pathway?apla00514/apla:101798733%09red/apla:101796417%09red/apla:101799213%09red
AGE-RAGE signaling pathway in diabetic complications	KEGG PATHWAY	apla04933	7	95	0.053036	0.338373	NFATC1|TGFBR1|PLCB4|TGFB2|AKT1|PLCG1|MAPK11	http://www.genome.jp/kegg-bin/show_pathway?apla04933/apla:101794148%09red/apla:101798692%09red/apla:101805172%09red/apla:101805328%09red/apla:101793899%09red/apla:101792057%09red/apla:101800458%09red
ErbB signaling pathway	KEGG PATHWAY	apla04012	6	76	0.0547684	0.338373	SRC|CBL|EGF|AKT1|PLCG1|PAK1	http://www.genome.jp/kegg-bin/show_pathway?apla04012/apla:101797249%09red/apla:101789789%09red/apla:101795474%09red/apla:101798692%09red/apla:101800458%09red/apla:101795002%09red
Cysteine and methionine metabolism	KEGG PATHWAY	apla00270	4	40	0.0572468	0.338373	KYAT1|MTAP|APIP|AGXT2	http://www.genome.jp/kegg-bin/show_pathway?apla00270/apla:101796972%09red/apla:101804188%09red/apla:101804199%09red/apla:101799853%09red
Glycerolipid metabolism	KEGG PATHWAY	apla00561	5	58	0.0575758	0.338373	GPAT4|AGPAT3|LPIN2|AGPAT4|GLYCTK	http://www.genome.jp/kegg-bin/show_pathway?apla00561/apla:101789431%09red/apla:101794217%09red/apla:101794366%09red/apla:101795883%09red/apla:101802283%09red
Carbon metabolism	KEGG PATHWAY	apla01200	7	98	0.0601803	0.338373	GPT2|IDH2|HADHA|GLYCTK|TKT|RPE|GCSH	http://www.genome.jp/kegg-bin/show_pathway?apla01200/apla:101801260%09red/apla:101803500%09red/apla:101794217%09red/apla:113844902%09red/apla:101799809%09red/apla:101801525%09red/apla:101793959%09red
MAPK signaling pathway	KEGG PATHWAY	apla04010	14	253	0.0622606	0.338373	NFATC1|TGFBR1|PTPRR|TGFB2|MAP3K4|EGF|AKT1|MAP3K13|MAPK11|RAPGEF2|FLNB|ANGPT1|PAK1|PTPN5	http://www.genome.jp/kegg-bin/show_pathway?apla04010/apla:101800659%09red/apla:101802476%09red/apla:101795474%09red/apla:101793417%09red/apla:101794148%09red/apla:101800458%09red/apla:101805328%09red/apla:101793899%09red/apla:101795899%09red/apla:101792057%09red/apla:101795228%09red/apla:101792050%09red/apla:101796074%09red/apla:101795002%09red
Nitrogen metabolism	KEGG PATHWAY	apla00910	2	13	0.086682	0.369439	GLUL|CA8	http://www.genome.jp/kegg-bin/show_pathway?apla00910/apla:101796737%09red/apla:101799450%09red
Glycosphingolipid biosynthesis - globo and isoglobo series	KEGG PATHWAY	apla00603	2	13	0.086682	0.369439	ST8SIA1|B3GALNT1	http://www.genome.jp/kegg-bin/show_pathway?apla00603/apla:101797310%09red/apla:106019552%09red
2-Oxocarboxylic acid metabolism	KEGG PATHWAY	apla01210	2	13	0.086682	0.369439	IDH2|GPT2	http://www.genome.jp/kegg-bin/show_pathway?apla01210/apla:113844902%09red/apla:101793959%09red
Cell adhesion molecules (CAMs)	KEGG PATHWAY	apla04514	7	108	0.0880667	0.369439	LRRC4C|NTNG1|NLGN4X|CNTN2|NFASC|CDH2|CDH4	http://www.genome.jp/kegg-bin/show_pathway?apla04514/apla:101792074%09red/apla:101802850%09red/apla:101798678%09red/apla:101802722%09red/apla:101804569%09red/apla:101800667%09red/apla:101800751%09red
Fructose and mannose metabolism	KEGG PATHWAY	apla00051	3	29	0.0885637	0.369439	SORD|GMDS|TIGAR	http://www.genome.jp/kegg-bin/show_pathway?apla00051/apla:101802870%09red/apla:101800431%09red/apla:101793695%09red
Tyrosine metabolism	KEGG PATHWAY	apla00350	3	29	0.0885637	0.369439	DDC|DBH|TH	http://www.genome.jp/kegg-bin/show_pathway?apla00350/apla:101793381%09red/apla:101796508%09red/apla:101794610%09red
TGF-beta signaling pathway	KEGG PATHWAY	apla04350	6	87	0.0886653	0.369439	TGFBR1|ZFYVE16|ID2|ACVR2B|RGMB|TGFB2	http://www.genome.jp/kegg-bin/show_pathway?apla04350/apla:101800033%09red/apla:101794148%09red/apla:101805328%09red/apla:101801481%09red/apla:101791084%09red/apla:101791121%09red
Glyoxylate and dicarboxylate metabolism	KEGG PATHWAY	apla00630	3	30	0.0951324	0.378759	GLUL|GLYCTK|GCSH	http://www.genome.jp/kegg-bin/show_pathway?apla00630/apla:101801260%09red/apla:101799450%09red/apla:101794217%09red
Glycosphingolipid biosynthesis - ganglio series	KEGG PATHWAY	apla00604	2	14	0.0969623	0.378759	ST6GALNAC3|ST8SIA1	http://www.genome.jp/kegg-bin/show_pathway?apla00604/apla:101797310%09red/apla:101793136%09red
Cellular senescence	KEGG PATHWAY	apla04218	8	134	0.100458	0.380523	NFATC1|TGFBR1|HUS1|CCNE1|TGFB2|AKT1|MAPK11|VDAC1	http://www.genome.jp/kegg-bin/show_pathway?apla04218/apla:101803948%09red/apla:101794148%09red/apla:101797233%09red/apla:101805328%09red/apla:101793899%09red/apla:101792902%09red/apla:101792057%09red/apla:101800458%09red
Endocytosis	KEGG PATHWAY	apla04144	11	206	0.108211	0.397833	RAB11FIP3|SRC|TGFBR1|VPS37D|ZFYVE16|PARD6B|ARF5|ACAP3|CBL|DAB2|LDLRAP1	http://www.genome.jp/kegg-bin/show_pathway?apla04144/apla:101797249%09red/apla:101803366%09red/apla:101789789%09red/apla:101790801%09red/apla:101802842%09red/apla:106017617%09red/apla:101793808%09red/apla:101805328%09red/apla:101794617%09red/apla:101791510%09red/apla:101791084%09red
Phagosome	KEGG PATHWAY	apla04145	7	116	0.114836	0.403598	DYNC1I1|TUBB3|SEC61A1|ATP6V1H|DYNC1LI1|ATP6V1C1|ACTB	http://www.genome.jp/kegg-bin/show_pathway?apla04145/apla:101805438%09red/apla:101800437%09red/apla:101797299%09red/apla:113844802%09red/apla:101800609%09red/apla:101789737%09red/apla:101799536%09red
Protein processing in endoplasmic reticulum	KEGG PATHWAY	apla04141	8	139	0.116236	0.403598	RPN2|SEC23B|EIF2AK4|SEC63|NSFL1C|DNAJC10|SEC61A1|ERN1	http://www.genome.jp/kegg-bin/show_pathway?apla04141/apla:101805438%09red/apla:101801305%09red/apla:101805064%09red/apla:101801189%09red/apla:101798149%09red/apla:101793133%09red/apla:101800563%09red/apla:101804657%09red
Arginine and proline metabolism	KEGG PATHWAY	apla00330	3	35	0.130711	0.441592	ARG2|ODC1|AGMAT	http://www.genome.jp/kegg-bin/show_pathway?apla00330/apla:101794990%09red/apla:101790132%09red/apla:101796754%09red
Glycine, serine and threonine metabolism	KEGG PATHWAY	apla00260	3	37	0.146075	0.478296	AGXT2|GLYCTK|GCSH	http://www.genome.jp/kegg-bin/show_pathway?apla00260/apla:101801260%09red/apla:101794217%09red/apla:101799853%09red
Glycosaminoglycan biosynthesis - chondroitin sulfate / dermatan sulfate	KEGG PATHWAY	apla00532	2	19	0.152576	0.478296	CHST15|CHSY3	http://www.genome.jp/kegg-bin/show_pathway?apla00532/apla:101792968%09red/apla:101799372%09red
VEGF signaling pathway	KEGG PATHWAY	apla04370	4	59	0.156013	0.478296	SRC|PLCG1|MAPK11|AKT1	http://www.genome.jp/kegg-bin/show_pathway?apla04370/apla:101797249%09red/apla:101792057%09red/apla:101800458%09red/apla:101798692%09red
Gap junction	KEGG PATHWAY	apla04540	5	81	0.156881	0.478296	SRC|EGF|PLCB4|GJD2|TUBB3	http://www.genome.jp/kegg-bin/show_pathway?apla04540/apla:101797249%09red/apla:101792355%09red/apla:101805172%09red/apla:101795002%09red/apla:113844802%09red
Protein export	KEGG PATHWAY	apla03060	2	20	0.164337	0.488782	SEC61A1|SEC63	http://www.genome.jp/kegg-bin/show_pathway?apla03060/apla:101805438%09red/apla:101805064%09red
Tryptophan metabolism	KEGG PATHWAY	apla00380	3	40	0.170136	0.488782	DDC|KYAT1|HADHA	http://www.genome.jp/kegg-bin/show_pathway?apla00380/apla:101799809%09red/apla:101804188%09red/apla:101796508%09red
Glutathione metabolism	KEGG PATHWAY	apla00480	3	41	0.178396	0.488782	MGST2|IDH2|ODC1	http://www.genome.jp/kegg-bin/show_pathway?apla00480/apla:101790132%09red/apla:101798388%09red/apla:113844902%09red
C-type lectin receptor signaling pathway	KEGG PATHWAY	apla04625	5	85	0.17874	0.488782	SRC|AKT1|MAPK11|PAK1|NFATC1	http://www.genome.jp/kegg-bin/show_pathway?apla04625/apla:101797249%09red/apla:101792057%09red/apla:101795474%09red/apla:101793899%09red/apla:101800458%09red
Insulin signaling pathway	KEGG PATHWAY	apla04910	6	109	0.182817	0.488782	EXOC7|IRS4|CBL|PDE3B|AKT1|PHKA2	http://www.genome.jp/kegg-bin/show_pathway?apla04910/apla:101789789%09red/apla:101798259%09red/apla:101802849%09red/apla:101801905%09red/apla:101800458%09red/apla:101800988%09red
Autophagy - animal	KEGG PATHWAY	apla04140	7	133	0.183782	0.488782	ULK2|AKT1|IRS4|EIF2AK4|CAMKK2|CFLAR|ERN1	http://www.genome.jp/kegg-bin/show_pathway?apla04140/apla:101791374%09red/apla:101801189%09red/apla:101793905%09red/apla:101801905%09red/apla:101799915%09red/apla:101793133%09red/apla:101800458%09red
RNA polymerase	KEGG PATHWAY	apla03020	2	22	0.188292	0.490345	POLR3B|POLR2J	http://www.genome.jp/kegg-bin/show_pathway?apla03020/apla:101795435%09red/apla:101804757%09red
Valine, leucine and isoleucine degradation	KEGG PATHWAY	apla00280	3	45	0.212432	0.530626	HADHA|DBT|AGXT2	http://www.genome.jp/kegg-bin/show_pathway?apla00280/apla:101799809%09red/apla:101794940%09red/apla:101799853%09red
Butanoate metabolism	KEGG PATHWAY	apla00650	2	24	0.21268	0.530626	HADHA|GAD2	http://www.genome.jp/kegg-bin/show_pathway?apla00650/apla:101799809%09red/apla:101793517%09red
Inositol phosphate metabolism	KEGG PATHWAY	apla00562	4	69	0.223165	0.530626	PLCG1|PLCH1|PLCB4|MTMR8	http://www.genome.jp/kegg-bin/show_pathway?apla00562/apla:101805220%09red/apla:101805172%09red/apla:101792832%09red/apla:101798692%09red
Neuroactive ligand-receptor interaction	KEGG PATHWAY	apla04080	14	321	0.224225	0.530626	CHRNA4|ADCYAP1R1|CALCRL|GLRA3|CALCR|GRIK3|DRD3|SSTR1|GAL|OPRD1|HTR1E|GRM4|GABRA4|MLNR	http://www.genome.jp/kegg-bin/show_pathway?apla04080/apla:101798334%09red/apla:101805135%09red/apla:101799195%09red/apla:101801813%09red/apla:101795612%09red/apla:101791370%09red/apla:101805056%09red/apla:101803263%09red/apla:101796442%09red/apla:101793331%09red/apla:101791483%09red/apla:101799559%09red/apla:101798572%09red/apla:101794045%09red
Glycosylphosphatidylinositol (GPI)-anchor biosynthesis	KEGG PATHWAY	apla00563	2	25	0.224986	0.530626	PIGL|PIGT	http://www.genome.jp/kegg-bin/show_pathway?apla00563/apla:101805021%09red/apla:101797071%09red
Nicotinate and nicotinamide metabolism	KEGG PATHWAY	apla00760	2	26	0.237341	0.542721	NT5M|NADSYN1	http://www.genome.jp/kegg-bin/show_pathway?apla00760/apla:101789914%09red/apla:101801756%09red
Sphingolipid metabolism	KEGG PATHWAY	apla00600	3	48	0.238797	0.542721	GAL3ST1|CERK|GALC	http://www.genome.jp/kegg-bin/show_pathway?apla00600/apla:101805029%09red/apla:101796301%09red/apla:101803203%09red
Fatty acid elongation	KEGG PATHWAY	apla00062	2	27	0.249731	0.557435	HACD1|HADHA	http://www.genome.jp/kegg-bin/show_pathway?apla00062/apla:101799809%09red/apla:101800675%09red
FoxO signaling pathway	KEGG PATHWAY	apla04068	6	123	0.257019	0.563638	TGFBR1|IRS4|TGFB2|AKT1|MAPK11|EGF	http://www.genome.jp/kegg-bin/show_pathway?apla04068/apla:101794148%09red/apla:101801905%09red/apla:101805328%09red/apla:101792057%09red/apla:101800458%09red/apla:101795002%09red
Progesterone-mediated oocyte maturation	KEGG PATHWAY	apla04914	4	77	0.281303	0.590573	AKT1|MAPK11|ANAPC13|PDE3B	http://www.genome.jp/kegg-bin/show_pathway?apla04914/apla:101792057%09red/apla:101798259%09red/apla:101800458%09red/apla:101792825%09red
Taurine and hypotaurine metabolism	KEGG PATHWAY	apla00430	1	9	0.28622	0.590573	GAD2	http://www.genome.jp/kegg-bin/show_pathway?apla00430/apla:101793517%09red
Propanoate metabolism	KEGG PATHWAY	apla00640	2	30	0.286947	0.590573	HADHA|DBT	http://www.genome.jp/kegg-bin/show_pathway?apla00640/apla:101799809%09red/apla:101794940%09red
Lysosome	KEGG PATHWAY	apla04142	5	103	0.2882	0.590573	GALC|AP3B2|ATP6V1H|AP1S2|CTSO	http://www.genome.jp/kegg-bin/show_pathway?apla04142/apla:101790911%09red/apla:101796301%09red/apla:101789737%09red/apla:101791839%09red/apla:101789467%09red
beta-Alanine metabolism	KEGG PATHWAY	apla00410	2	31	0.299322	0.600362	HADHA|GAD2	http://www.genome.jp/kegg-bin/show_pathway?apla00410/apla:101799809%09red/apla:101793517%09red
mTOR signaling pathway	KEGG PATHWAY	apla04150	6	131	0.302583	0.600362	ULK2|FZD1|FZD3|ATP6V1H|AKT1|ATP6V1C1	http://www.genome.jp/kegg-bin/show_pathway?apla04150/apla:101797835%09red/apla:101800458%09red/apla:101804946%09red/apla:101793905%09red/apla:101789737%09red/apla:101799536%09red
Mucin type O-glycan biosynthesis	KEGG PATHWAY	apla00512	2	33	0.323953	0.622744	C1GALT1|GALNTL6	http://www.genome.jp/kegg-bin/show_pathway?apla00512/apla:101799078%09red/apla:101797632%09red
Adipocytokine signaling pathway	KEGG PATHWAY	apla04920	3	58	0.329389	0.622744	IRS4|CAMKK2|AKT1	http://www.genome.jp/kegg-bin/show_pathway?apla04920/apla:101801905%09red/apla:101791374%09red/apla:101800458%09red
Ascorbate and aldarate metabolism	KEGG PATHWAY	apla00053	1	11	0.332779	0.622744	UGDH	http://www.genome.jp/kegg-bin/show_pathway?apla00053/apla:101795172%09red
Cell cycle	KEGG PATHWAY	apla04110	5	110	0.333791	0.622744	CDKN1C|SMC3|CCNE1|TGFB2|ANAPC13	http://www.genome.jp/kegg-bin/show_pathway?apla04110/apla:113843792%09red/apla:101792825%09red/apla:101804870%09red/apla:101794148%09red/apla:101792902%09red
Basal transcription factors	KEGG PATHWAY	apla03022	2	35	0.348355	0.640359	TAF13|GTF2I	http://www.genome.jp/kegg-bin/show_pathway?apla03022/apla:101790560%09red/apla:101802551%09red
GnRH signaling pathway	KEGG PATHWAY	apla04912	4	87	0.35653	0.645545	SRC|PLCB4|MAPK11|MAP3K4	http://www.genome.jp/kegg-bin/show_pathway?apla04912/apla:101797249%09red/apla:101792057%09red/apla:101805172%09red/apla:101795899%09red
p53 signaling pathway	KEGG PATHWAY	apla04115	3	62	0.365855	0.645545	CCNE1|ADGRB1|PPM1D	http://www.genome.jp/kegg-bin/show_pathway?apla04115/apla:101790518%09red/apla:101790211%09red/apla:101792902%09red
Phosphatidylinositol signaling system	KEGG PATHWAY	apla04070	4	89	0.371659	0.645545	PPIP5K2|PLCG1|PLCB4|MTMR8	http://www.genome.jp/kegg-bin/show_pathway?apla04070/apla:101796180%09red/apla:101805172%09red/apla:101792832%09red/apla:101798692%09red
Apelin signaling pathway	KEGG PATHWAY	apla04371	5	119	0.393144	0.645545	PLCB4|TGFBR1|PDE3B|GNG2|AKT1	http://www.genome.jp/kegg-bin/show_pathway?apla04371/apla:101798259%09red/apla:101805172%09red/apla:101805328%09red/apla:101802746%09red/apla:101800458%09red
Purine metabolism	KEGG PATHWAY	apla00230	5	120	0.399734	0.645545	PDE11A|NT5M|PDE9A|PDE5A|PDE3B	http://www.genome.jp/kegg-bin/show_pathway?apla00230/apla:101792618%09red/apla:101798259%09red/apla:101801756%09red/apla:101796581%09red/apla:101794360%09red
Regulation of actin cytoskeleton	KEGG PATHWAY	apla04810	7	176	0.404551	0.645545	SRC|WASF1|TMSB4X|ARHGEF7|PAK1|ACTB|EGF	http://www.genome.jp/kegg-bin/show_pathway?apla04810/apla:101797249%09red/apla:101795474%09red/apla:101802568%09red/apla:113840987%09red/apla:101800437%09red/apla:101790467%09red/apla:101795002%09red
Hedgehog signaling pathway	KEGG PATHWAY	apla04340	2	40	0.407893	0.645545	GPR161|SUFU	http://www.genome.jp/kegg-bin/show_pathway?apla04340/apla:101804796%09red/apla:101803152%09red
Oocyte meiosis	KEGG PATHWAY	apla04114	4	94	0.409317	0.645545	SMC3|CCNE1|MAPK11|ANAPC13	http://www.genome.jp/kegg-bin/show_pathway?apla04114/apla:101792057%09red/apla:101792825%09red/apla:101804870%09red/apla:101792902%09red
Apoptosis	KEGG PATHWAY	apla04210	5	122	0.41289	0.645545	AKT1|ACTB|CFLAR|ERN1|CTSO	http://www.genome.jp/kegg-bin/show_pathway?apla04210/apla:101800458%09red/apla:101799915%09red/apla:101800437%09red/apla:101789467%09red/apla:101801189%09red
Spliceosome	KEGG PATHWAY	apla03040	4	95	0.4168	0.645545	TXNL4A|SRSF4|SNW1|PRPF6	http://www.genome.jp/kegg-bin/show_pathway?apla03040/apla:101804739%09red/apla:101795998%09red/apla:101791210%09red/apla:101803280%09red
Selenocompound metabolism	KEGG PATHWAY	apla00450	1	15	0.416994	0.645545	KYAT1	http://www.genome.jp/kegg-bin/show_pathway?apla00450/apla:101804188%09red
Ubiquitin mediated proteolysis	KEGG PATHWAY	apla04120	5	123	0.419453	0.645545	DET1|CBL|WWP2|ANAPC13|UBE2E3	http://www.genome.jp/kegg-bin/show_pathway?apla04120/apla:101792893%09red/apla:101801353%09red/apla:101799298%09red/apla:101789789%09red/apla:101792825%09red
Amino sugar and nucleotide sugar metabolism	KEGG PATHWAY	apla00520	2	41	0.419491	0.645545	UGDH|GMDS	http://www.genome.jp/kegg-bin/show_pathway?apla00520/apla:101802870%09red/apla:101795172%09red
Ribosome biogenesis in eukaryotes	KEGG PATHWAY	apla03008	3	69	0.428675	0.645545	RPP25|CSNK2A2|POP4	http://www.genome.jp/kegg-bin/show_pathway?apla03008/apla:101794550%09red/apla:101793838%09red/apla:101795962%09red
Phenylalanine metabolism	KEGG PATHWAY	apla00360	1	16	0.436333	0.645545	DDC	http://www.genome.jp/kegg-bin/show_pathway?apla00360/apla:101796508%09red
RNA transport	KEGG PATHWAY	apla03013	5	126	0.439057	0.645545	RPP25|GEMIN8|TGS1|THOC7|POP4	http://www.genome.jp/kegg-bin/show_pathway?apla03013/apla:101803680%09red/apla:101793838%09red/apla:101793112%09red/apla:101795962%09red/apla:101790021%09red
Notch signaling pathway	KEGG PATHWAY	apla04330	2	43	0.44233	0.645545	CTBP1|SNW1	http://www.genome.jp/kegg-bin/show_pathway?apla04330/apla:101804739%09red/apla:101805260%09red
Tight junction	KEGG PATHWAY	apla04530	6	155	0.444135	0.645545	SRC|DLG3|PARD6B|RAPGEF2|ACTB|MPDZ	http://www.genome.jp/kegg-bin/show_pathway?apla04530/apla:101797249%09red/apla:101797155%09red/apla:101800437%09red/apla:101802476%09red/apla:101793279%09red/apla:101791510%09red
Pantothenate and CoA biosynthesis	KEGG PATHWAY	apla00770	1	17	0.455032	0.653781	PANK3	http://www.genome.jp/kegg-bin/show_pathway?apla00770/apla:101801530%09red
Ether lipid metabolism	KEGG PATHWAY	apla00565	2	46	0.47563	0.67561	GAL3ST1|PAFAH1B2	http://www.genome.jp/kegg-bin/show_pathway?apla00565/apla:101805029%09red/apla:101794650%09red
Lysine degradation	KEGG PATHWAY	apla00310	2	50	0.518091	0.719922	COLGALT2|HADHA	http://www.genome.jp/kegg-bin/show_pathway?apla00310/apla:101799809%09red/apla:101799213%09red
Oxidative phosphorylation	KEGG PATHWAY	apla00190	4	109	0.518344	0.719922	ATP5PF|ATP6V1C1|ATP6V1H|NDUFB10	http://www.genome.jp/kegg-bin/show_pathway?apla00190/apla:101796560%09red/apla:101789737%09red/apla:101790970%09red/apla:101799536%09red
NOD-like receptor signaling pathway	KEGG PATHWAY	apla04621	4	110	0.525293	0.721557	VDAC1|PLCB4|MAPK11|CASR	http://www.genome.jp/kegg-bin/show_pathway?apla04621/apla:101792057%09red/apla:101794634%09red/apla:101803948%09red/apla:101805172%09red
Mitophagy - animal	KEGG PATHWAY	apla04137	2	52	0.538446	0.723717	SRC|CSNK2A2	http://www.genome.jp/kegg-bin/show_pathway?apla04137/apla:101797249%09red/apla:101794550%09red
Fanconi anemia pathway	KEGG PATHWAY	apla03460	2	52	0.538446	0.723717	WDR48|REV3L	http://www.genome.jp/kegg-bin/show_pathway?apla03460/apla:101799605%09red/apla:101796249%09red
Fatty acid metabolism	KEGG PATHWAY	apla01212	2	53	0.548398	0.726097	HACD1|HADHA	http://www.genome.jp/kegg-bin/show_pathway?apla01212/apla:101799809%09red/apla:101800675%09red
Glycosaminoglycan biosynthesis - heparan sulfate / heparin	KEGG PATHWAY	apla00534	1	23	0.554907	0.726097	HS6ST2	http://www.genome.jp/kegg-bin/show_pathway?apla00534/apla:101790534%09red
Calcium signaling pathway	KEGG PATHWAY	apla04020	6	175	0.557643	0.726097	STIM2|PLCB4|ASPH|PHKA2|PLCG1|VDAC1	http://www.genome.jp/kegg-bin/show_pathway?apla04020/apla:101801709%09red/apla:101798692%09red/apla:101803948%09red/apla:101805172%09red/apla:101802849%09red/apla:101796017%09red
Citrate cycle (TCA cycle)	KEGG PATHWAY	apla00020	1	24	0.569676	0.734119	IDH2	http://www.genome.jp/kegg-bin/show_pathway?apla00020/apla:113844902%09red
SNARE interactions in vesicular transport	KEGG PATHWAY	apla04130	1	25	0.583956	0.744842	STX2	http://www.genome.jp/kegg-bin/show_pathway?apla04130/apla:101794306%09red
Drug metabolism - cytochrome P450	KEGG PATHWAY	apla00982	1	26	0.597762	0.753741	MGST2	http://www.genome.jp/kegg-bin/show_pathway?apla00982/apla:101798388%09red
Folate biosynthesis	KEGG PATHWAY	apla00790	1	27	0.611111	0.753741	TH	http://www.genome.jp/kegg-bin/show_pathway?apla00790/apla:101794610%09red
Metabolism of xenobiotics by cytochrome P450	KEGG PATHWAY	apla00980	1	27	0.611111	0.753741	MGST2	http://www.genome.jp/kegg-bin/show_pathway?apla00980/apla:101798388%09red
Herpes simplex virus 1 infection	KEGG PATHWAY	apla05168	4	124	0.616972	0.753741	SRSF4|AKT1|EIF2AK4|SRC	http://www.genome.jp/kegg-bin/show_pathway?apla05168/apla:101797249%09red/apla:101793133%09red/apla:101791210%09red/apla:101800458%09red
Melanogenesis	KEGG PATHWAY	apla04916	3	93	0.621082	0.753741	FZD1|FZD3|PLCB4	http://www.genome.jp/kegg-bin/show_pathway?apla04916/apla:101805172%09red/apla:101804946%09red/apla:101797835%09red
Fatty acid degradation	KEGG PATHWAY	apla00071	1	30	0.648561	0.779521	HADHA	http://www.genome.jp/kegg-bin/show_pathway?apla00071/apla:101799809%09red
Biosynthesis of unsaturated fatty acids	KEGG PATHWAY	apla01040	1	32	0.671505	0.79941	HACD1	http://www.genome.jp/kegg-bin/show_pathway?apla01040/apla:101800675%09red
Proteasome	KEGG PATHWAY	apla03050	1	33	0.682409	0.804091	PSMD7	http://www.genome.jp/kegg-bin/show_pathway?apla03050/apla:101801540%09red
Steroid hormone biosynthesis	KEGG PATHWAY	apla00140	1	34	0.692952	0.804091	SRD5A3	http://www.genome.jp/kegg-bin/show_pathway?apla00140/apla:101796282%09red
Homologous recombination	KEGG PATHWAY	apla03440	1	35	0.703145	0.804091	BABAM2	http://www.genome.jp/kegg-bin/show_pathway?apla03440/apla:101793627%09red
Ferroptosis	KEGG PATHWAY	apla04216	1	36	0.713	0.804091	SLC39A8	http://www.genome.jp/kegg-bin/show_pathway?apla04216/apla:101802996%09red
Cytosolic DNA-sensing pathway	KEGG PATHWAY	apla04623	1	36	0.713	0.804091	POLR3B	http://www.genome.jp/kegg-bin/show_pathway?apla04623/apla:101804757%09red
Peroxisome	KEGG PATHWAY	apla04146	2	73	0.715508	0.804091	IDH2|DECR2	http://www.genome.jp/kegg-bin/show_pathway?apla04146/apla:113844902%09red/apla:101794432%09red
Cytokine-cytokine receptor interaction	KEGG PATHWAY	apla04060	5	176	0.720466	0.804091	TGFBR1|IL12RB2|TGFB2|ACVR2B|IL16	http://www.genome.jp/kegg-bin/show_pathway?apla04060/apla:101805328%09red/apla:101794148%09red/apla:101791874%09red/apla:101805032%09red/apla:101791121%09red
Toll-like receptor signaling pathway	KEGG PATHWAY	apla04620	2	78	0.748188	0.826886	AKT1|MAPK11	http://www.genome.jp/kegg-bin/show_pathway?apla04620/apla:101792057%09red/apla:101800458%09red
Necroptosis	KEGG PATHWAY	apla04217	3	116	0.759337	0.826886	CFLAR|VDAC1|GLUL	http://www.genome.jp/kegg-bin/show_pathway?apla04217/apla:101803948%09red/apla:101799915%09red/apla:101799450%09red
Adrenergic signaling in cardiomyocytes	KEGG PATHWAY	apla04261	3	118	0.769172	0.826886	AKT1|PLCB4|MAPK11	http://www.genome.jp/kegg-bin/show_pathway?apla04261/apla:101792057%09red/apla:101805172%09red/apla:101800458%09red
Autophagy - other	KEGG PATHWAY	apla04136	1	43	0.773419	0.826886	ULK2	http://www.genome.jp/kegg-bin/show_pathway?apla04136/apla:101793905%09red
Influenza A	KEGG PATHWAY	apla05164	3	119	0.773965	0.826886	AKT1|VDAC1|ACTB	http://www.genome.jp/kegg-bin/show_pathway?apla05164/apla:101803948%09red/apla:101800437%09red/apla:101800458%09red
Drug metabolism - other enzymes	KEGG PATHWAY	apla00983	1	50	0.82113	0.869842	MGST2	http://www.genome.jp/kegg-bin/show_pathway?apla00983/apla:101798388%09red
RIG-I-like receptor signaling pathway	KEGG PATHWAY	apla04622	1	52	0.832817	0.874808	MAPK11	http://www.genome.jp/kegg-bin/show_pathway?apla04622/apla:101792057%09red
Pyrimidine metabolism	KEGG PATHWAY	apla00240	1	54	0.843741	0.878897	NT5M	http://www.genome.jp/kegg-bin/show_pathway?apla00240/apla:101801756%09red
mRNA surveillance pathway	KEGG PATHWAY	apla03015	1	59	0.868033	0.891856	WDR82	http://www.genome.jp/kegg-bin/show_pathway?apla03015/apla:101794026%09red
Ribosome	KEGG PATHWAY	apla03010	2	107	0.880426	0.891856	MRPS17|MRPL19	http://www.genome.jp/kegg-bin/show_pathway?apla03010/apla:101792093%09red/apla:101790014%09red
PPAR signaling pathway	KEGG PATHWAY	apla03320	1	62	0.880758	0.891856	FABP7	http://www.genome.jp/kegg-bin/show_pathway?apla03320/apla:101793285%09red
Cardiac muscle contraction	KEGG PATHWAY	apla04260	1	63	0.884721	0.891856	ASPH	http://www.genome.jp/kegg-bin/show_pathway?apla04260/apla:101796017%09red
Vascular smooth muscle contraction	KEGG PATHWAY	apla04270	2	113	0.898153	0.898153	PLCB4|CALCRL	http://www.genome.jp/kegg-bin/show_pathway?apla04270/apla:101805172%09red/apla:101795612%09red
--------------------
#Term	Database	ID	Input number	Background number	P-Value	Corrected P-Value	Input	Hyperlink
--------------------
#Term	Database	ID	Input number	Background number	P-Value	Corrected P-Value	Input	Hyperlink
--------------------

## Sheet: Sheet1
Cluster	#Term	Input number	Background number	P-Value
Cluster0-dorsum	Metabolic pathways	72	1228	1.43033e-05
	Glycosphingolipid biosynthesis - lacto and neolacto series	5	21	0.00145685
	Adherens junction	8	68	0.00364254
	Arginine biosynthesis	4	17	0.00457295
	N-Glycan biosynthesis	6	44	0.00598098
	Biosynthesis of amino acids	7	61	0.00719813
	Focal adhesion	14	188	0.00767231
	Alanine, aspartate and glutamate metabolism	5	33	0.00801904
	Mannose type O-glycan biosynthesis	4	22	0.0100227
	Salmonella infection	7	69	0.0129553
	Pentose phosphate pathway	4	26	0.016558
	Glycosaminoglycan biosynthesis - keratan sulfate	3	14	0.0174412
	Glycerophospholipid metabolism	8	93	0.0190994
	Pentose and glucuronate interconversions	3	17	0.0271737
	ECM-receptor interaction	7	84	0.0315288
Cluster2-dorsum	Spliceosome	39	95	1.18193e-17
	Proteasome	15	33	4.17201e-08
	Ubiquitin mediated proteolysis	26	123	3.71761e-07
	RNA transport	26	126	5.54838e-07
	Cell cycle	22	110	6.2362e-06
	Nucleotide excision repair	11	37	6.87526e-05
	Homologous recombination	10	35	0.000192186
	Oocyte meiosis	17	94	0.000199444
	Metabolic pathways	108	1228	0.000205557
	DNA replication	9	29	0.000239436
	Ribosome biogenesis in eukaryotes	14	69	0.000256486
	Protein processing in endoplasmic reticulum	21	139	0.000348878
	mTOR signaling pathway	20	131	0.000423393
	mRNA surveillance pathway	12	59	0.000680223
	Endocytosis	25	206	0.00182029
Cluster3-dorsum	Metabolic pathways	73	1228	0.000130096
	N-Glycan biosynthesis	8	44	0.000515926
	Other types of O-glycan biosynthesis	5	19	0.0014575
	Basal transcription factors	6	35	0.00333295
	Glycosphingolipid biosynthesis - ganglio series	4	14	0.00344977
	Sphingolipid metabolism	7	48	0.00351245
	Glycosaminoglycan biosynthesis - chondroitin sulfate / dermatan sulfate	4	19	0.008653
	Cell cycle	10	110	0.0117375
	Homologous recombination	5	35	0.0140432
	Glycosaminoglycan biosynthesis - heparan sulfate / heparin	4	23	0.0153072
	Fatty acid metabolism	6	53	0.0193764
	Inositol phosphate metabolism	7	69	0.0198216
	Lysosome	9	103	0.0202625
	Endocytosis	14	206	0.0293775
	Terpenoid backbone biosynthesis	3	16	0.0295547
Cluster7-dorsum	RNA transport	40	126	5.3507e-14
	Ribosome biogenesis in eukaryotes	25	69	2.94818e-10
	Spliceosome	29	95	3.30146e-10
	Cell cycle	29	110	5.57883e-09
	Metabolic pathways	134	1228	4.01576e-08
	Ubiquitin mediated proteolysis	28	123	1.45064e-07
	mRNA surveillance pathway	18	59	7.32901e-07
	RNA degradation	19	68	1.11048e-06
	mTOR signaling pathway	23	131	7.05894e-05
	DNA replication	10	29	9.30537e-05
	Wnt signaling pathway	24	144	0.000101746
	Mismatch repair	8	19	0.000156475
	Fanconi anemia pathway	12	52	0.000469901
	Protein processing in endoplasmic reticulum	21	139	0.000844957
	RNA polymerase	7	22	0.001554
Cluster8-dorsum	Focal adhesion	18	188	1.72246e-05
	Metabolic pathways	61	1228	2.75463e-05
	Endocytosis	18	206	5.24397e-05
	Protein processing in endoplasmic reticulum	14	139	8.8601e-05
	Ribosome	12	107	0.000110769
	PPAR signaling pathway	9	62	0.000139359
	Tight junction	14	155	0.000253429
	ECM-receptor interaction	10	84	0.000263374
	Vascular smooth muscle contraction	11	113	0.000641208
	AGE-RAGE signaling pathway in diabetic complications	10	95	0.000641957
	Glutathione metabolism	6	41	0.00174568
	Protein export	4	20	0.00389479
	Adipocytokine signaling pathway	6	58	0.00823821
	Wnt signaling pathway	10	144	0.0103921
	Lysosome	8	103	0.0116803
Cluster13-dorsum	Ribosome	41	107	2.15338e-32
	MAPK signaling pathway	21	253	2.30373e-06
	Sphingolipid metabolism	8	48	4.58058e-05
	Metabolic pathways	52	1228	8.67048e-05
	Focal adhesion	15	188	9.5441e-05
	Phagosome	11	116	0.000204396
	Protein processing in endoplasmic reticulum	11	139	0.000845657
	Lysosome	8	103	0.00464973
	Regulation of actin cytoskeleton	11	176	0.00477997
	Oxidative phosphorylation	8	109	0.00636385
	Pyruvate metabolism	4	31	0.00879813
	Tight junction	9	155	0.0155172
	Protein export	3	20	0.0160112
	VEGF signaling pathway	5	59	0.0170609
	ECM-receptor interaction	6	84	0.0192108
Cluster1-ventral side	Metabolic pathways	456	1228	1.66997e-50
	Carbon metabolism	58	98	1.97535e-13
	Spliceosome	52	95	3.0296e-11
	Oxidative phosphorylation	56	109	3.51787e-11
	Protein processing in endoplasmic reticulum	62	139	2.94898e-10
	Endocytosis	72	206	4.97777e-08
	Lysosome	43	103	6.10841e-07
	Peroxisome	34	73	1.34025e-06
	Fatty acid metabolism	28	53	1.74898e-06
	Biosynthesis of amino acids	30	61	2.35017e-06
	PPAR signaling pathway	30	62	3.0316e-06
	Citrate cycle (TCA cycle)	18	24	3.8171e-06
	Propanoate metabolism	20	30	4.07538e-06
	Glyoxylate and dicarboxylate metabolism	20	30	4.07538e-06
	Valine, leucine and isoleucine degradation	24	45	8.31931e-06
Cluster14-ventral side	Ribosome	65	107	6.4332e-23
	Wnt signaling pathway	52	144	1.53079e-11
	MAPK signaling pathway	72	253	2.75404e-11
	Cellular senescence	47	134	3.14124e-10
	Focal adhesion	57	188	4.44627e-10
	Regulation of actin cytoskeleton	52	176	5.27323e-09
	Melanogenesis	34	93	3.76205e-08
	ECM-receptor interaction	30	84	3.49902e-07
	Cell adhesion molecules (CAMs)	34	108	6.77076e-07
	mTOR signaling pathway	38	131	8.39628e-07
	Notch signaling pathway	20	43	1.29659e-06
	Cell cycle	31	110	1.33827e-05
	p53 signaling pathway	21	62	3.65241e-05
	FoxO signaling pathway	32	123	3.72418e-05
	Endocytosis	45	206	4.94112e-05
